# Supplementary material for: Incidence and outcomes of encapsulating peritoneal sclerosis (EPS) and factors associated with severe EPS
Source: PLoS One. 2018 Jan 2;13(1):e0190079. doi: 10.1371/journal.pone.0190079 (PMC5749741; doi:10.1371/journal.pone.0190079)
Supplement: S1 Dataset — (XLSX) [file pone.0190079.s002.xlsx]

## Sheet: 工作表1
PD duration (years)	<1	1-2	2-3	3-4	4-5	5-6	>6-7	>7-8	>8-9	>9-10	>10-11	>11-12	>12-13	>13-14	>14	Total
EPS patient number	0	0	0	0	1	0	1	4	2	5	5	3	6	7	24	58
PD patient number	578	473	390	339	235	202	167	107	98	59	61	26	24	23	54	2836

## Sheet: 工作表2
																									2836
