# Supplementary material for: Incidence and outcomes of encapsulating peritoneal sclerosis (EPS) and factors associated with severe EPS
Source: PLoS One. 2018 Jan 2;13(1):e0190079. doi: 10.1371/journal.pone.0190079 (PMC5749741; doi:10.1371/journal.pone.0190079)
Supplement: S2 Dataset — (XLS) [file pone.0190079.s003.xls]

## Sheet: 工作表1
Severity Group (severe=1)	Age at PD start	Age at EPS diagnosis	ESRD etiology	DM	HTN	CAD	Malignancy	PD duration, years	PD modality	Peritoneal transport category	PD dose	Icodextrin use	Icodextrin use, Duration	Renal Kt/V	Peritonitis rate	mean albumin	mean CRP	mean I-PTH	mean c-calcium	mean Phosphate	mean Hb	KUB curvilinear peritoneal calcification	CT Peritoneal thickening	CT Peritoneal Calcification	CT Ascites	CT Bowel dilatation	CT Bowel tethering	Bloody ascites	EPS after PD stop	PD stop causes		Duration from PD stop to EPS onset	Mortality	Mortalit etiology	Duration from EPS diagnosis to death	Follow up duration from EPS diagnosis
1	14.6	35.6	CGN	0	1	1	0	21.7	CAPD	NA	NA	NA	NA	0	NA	2.8	NA	NA	9.5	4.6	9.9	NA	1	1	1	1	1	1	0				1	Malnutrition	12.4	12.4
1	29.1	38.7	CGN	0	1	0	0	9.5	CAPD	HA	12.5	0	0	0	0.21	3.97	NA	17	NA	4.27	8.87	NA	1	1	1	1	1	1	1	Peritonitis		2.5	1	Peritonitis with sepsis	61.5	61.5
0	30.9	47.9	CGN	0	0	0	0	17.2	APD	HA	12	1	19	0	0.17	3.55	21.49	25.43	9.5	3.93	10.65	1	1	1	1	1	0		1	Peritonitis		1.6	0			56.8
0	35.9	53.5	CGN	0	1	0	0	17.1	CAPD	HA	8	1	65	0	0.12	4		53.79	10.6	6.7	8.75	1	1	1	1	1	1	1	1	Peritonitis		9.4	0			34.6
1	46.7	61.7	CTIN	0	1	0	0	14.9	CAPD	H	8	1	53	0	0	3.55	12.51	363.44	10.2	4.05	9.75	0	1	1	1	0	1	1	1	non-peritonitis	Refractory tunnel infection	3.7	1	Bowel perforation	31.5	31.5
1	48.4	61	Unknown	0	0	0	0	12.4	CAPD	HA	10	0	0	0	0.32	3.7	NA	600	NA	5.65	9.95	1	1	1	1	0	1	0	1	Peritonitis		4.4	1	EPS admission with catheter related spticemia/sepsis	1.4	1.4
0	23.1	41.7	Unknown	0	0	0	0	18.6	CAPD	H	8	1	35	0	0.05	3.68	34.49		7.9	2.9	10.08	0	1	0	1	0	1	0	1	Peritonitis		2	0			15.6
0	35.2	54	CGN	0	1	0	0	18.9	CAPD	HA	8	1	83	0	0.37	3.58	1.23	19.16	8	4.08	11.1	1	1	0	0	0	0	0	1	Peritonitis		0.7	0			12.2
1	17.3	29.6	CGN	0	1	0	0	12.1	CAPD	H	12.5	1	14	0	0.16	3.47	40.15	112.86	9.6	5.43	7.58	1	1	1	1	0	1	1	1	Peritonitis		4.2	0			22
1	33.6	49.4	CGN	0	1	0	1	16.2	APD	H	11.2	1	104	0	0	2.85	46.4	258.6	10.2	4.83	10.08	1	1	1	1	1	0	1	0				1	Bowel perforation	9.5	9.5
1	54.2	69	CGN	0	1	1	0	14.9	CAPD	H	6.5	1	75	0	0	3.68	52.3	181.01	11.1	5.65	9.28	1	1	1	1	0	1	0	1	non-peritonitis	UF failure	0.8	1	EPS admission with pneumonia and sepsis	15.4	15.4
1	45.8	61.8	CTIN	0	1	0	1	15.9	CAPD	HA	8	1	113	0	0.06	4	45.07	54.52	9.5	4.3	10	1	1	1	1	1	1	1	1	non-peritonitis	Abdominal surgery	3.7	1	Bowel leakage after operation with sepsis	12.1	12.1
1	26	35.9	Unknown	0	1	0	0	9.9	CAPD	LA	8	1	24	0	0	3.93	52.16	215.33	9.3	4.68	10.1	0	1	1	1	0	1	1	1	non-peritonitis	Hernia	1.8	0			84
0	22.3	35.8	CGN	0	1	0	0	13.5	CAPD	H	12.5	1	97	0	0.37	3.93	51.07	144.57	8.6	4.6	10	1	1	1	1	0	0	1	1	non-peritonitis	UF failure	2.3	0			31
0	35.5	49.6	Unknown	0	1	0	1	14.1	CAPD	HA	8	1	91	0	0.07	3.7	59.08	515.28	8.9	3.45	9.18	0	1	1	1	0	1	0	1	Peritonitis		1.4	0			22.5
1	60.1	72	CTIN	1	1	0	0	11.8	CAPD	H	9.5	1	59	0	0.09	3.78	16.36	377.05	9.4	4.08	9.73	1	1	1	1	0	0	0	1	Peritonitis		3.3	1	Peritonitis with sepsis	2.3	2.3
1	42.7	53.1	CTIN	0	1	0	1	10.4	APD	HA	14	1	105	0	0.29	3.83	147.03	216.37	10.2	3.98	10.73	0	1	1	1	0	1	1	1	Peritonitis		1.9	0			24.9
1	29.7	40.4	CGN	1	1	0	0	10.5	CAPD	H	8	1	91	0	0.19	3.25	5.01	239.86	7.5	4.4	5.5	0	1	0	1	1	1	1	1	non-peritonitis	Others	5	0			20.7
0	19.4	37.4	CGN	0	0	0	0	18.3	CAPD	H	6.5	1	115	0	0.05	4	6.66	23.57	9.2	4.38	12.03	1	1	1	1	0	0	0	0				0			11.6
0	28.5	44	Unknown	1	0	0	0	15.4	CAPD	HA	6.5	1	0	0	0.13	3.05	14.32	589.19	8.6	4.1	10.13	1	1	1	0	0	0	0	0				0			9
0	42	57	Unknown	1	0	0	0	15.6	APD	H	12	1	96	0	0.13	3.98	4.83	133.07	9.7	3.7	11.25	0	0	1	1	0	0	0	0				0			3.5
0	26	45.8	Others	0	1	0	0	19.8	APD	H	7.5	1	96	0	0	3.95	3.74	918.18	9.14	4.98	10.28	1	1	1	1	0	0	0	0				0			4
0	49	61	Unknown	0	1	1	0	13.6	CAPD	H	8	1	108	0	0	3.28	34.7	482.87	10.5	4.93	8.43	1	1	1	1	0	0	1	0				0			3
NA	43	57	CGN	0	0	0	0	14.8	CAPD	HA	12	1	22	0	0	NA	NA	NA	NA	NA	NA	NA	NA	NA	NA	NA	NA	1	0				1	Unknown	9	9
1	26	39	PKD	0	0	0	0	14.7	CAPD	HA	10	1	46	0	0	3	NA	462.7	9.3	4.48	13.75	1	0	1	0	0	0	1	0				1	Bowel perforation	20	20
1	53	71	CGN	0	0	0	0	18.5	CAPD	H	8	1	67	0	0	3.6		879.55	9.9	6.25	11.98	0	0	1	0	0	0	1	0				0			16
1	43	58	CGN	0	0	0	0	15.1	CAPD	HA	6	0	0	0	0.07	3.88	8.44	586.88	10.8	4.7	9.28	0	0	1	0	0	0	1	0				1	Bowel perforation	0.5	0.5
1	43	56	CGN	0	0	0	0	10.1	CAPD	HA	8	1	33	0	0.2	4.15	2.35	1023.08	8.2	6.3	8.23	1	0	0	1	1	1	0	1	non-peritonitis	Dialysis inadequate	40	1	Sepsis	42	42
1	31	43	CGN	0	0	0	0	13.5	CAPD	H	11.7	1	94	0	0.07	4.18	10.75	984.35	10.2	5.5	11.08	0	0	1	0	0	0	1	0				1	Bowel leakage after operation with sepsis	31	31
1	53	63	CGN	1	0	0	0	10.4	CAPD	HA	8	1	85	0	0	4.28	41.97	782.63	9.9	6.63	8.05	0	1	1	0	0	0	1	1	Peritonitis		27	1	Respiratory failure	20	20
0	52	60	CGN	0	0	0	0	8	CAPD	HA	8	0	0	0	0.38	3.08	93	203.7	8.6	4.4	10.18	0	1	0	1	0	0	0	1	Peritonitis		36	1	AMI with cardiogenic shock	38	38
0	51	60	CGN	1	0	0	0	9.8	CAPD	H	8	1	70	0	0.1	3.2	4.23	1051	10.5	5.55	11	1	0	1	0	0	0	1	0				1	Sepsis after aortic valve replacement	17	17
0	39	46	CGN	0	0	0	0	7.7	APD	HA	8	1	16	0	0.39	3.18	16.9	NA	7.9	7.78	8.83	0	0	0	0	1	1	1	0				0			41
0	48	54	HTN	1	0	0	0	6.8	CAPD	H	8	1	22	0	0.59	3.45	8.27	132.4	10.3	5.5	9.58	0	0	1	0	0	0	1	0				0			47
0	66	73	CGN	0	0	0	0	7.9	CAPD	HA	8	0	0	0	0	3.63		143.53	8.2	4.28	11.75	0	0	0	0	1	1	0	0				0			11
0	70	80	CGN	0	0	0	0	9.6	CAPD	H	8	1	46	0	0.31	3.43	0.7	124.25	10.6	4.45	10.93	0	1	1	0	0	0	0	0				0			5
0	54	62	Others	0	0	0	0	12.2	CAPD	H	6	1	3	0	0.58	3.28	25.5	237.6	9.7	4.63	11.43	0	1	1	1	0	0	0	0				0			1
1	33	46	CGN	0	0	0	0	12.8	CAPD	HA	9	1	86	0	0.08	3.93		212.63	8.7	4.15	9.93	0	1	1	1	0	1	0	1	non-peritonitis	Dialysis inadequate	11	0			4
1	22	37.2	DM and Nephropathy	0	1	0	1	15.2	CAPD	HA	6	1	127.4	0	0.2	3.35	31.97	1354	9.8	6.08	8.68	1	0	1	1	0	0	0	1	Peritonitis		1.7	1	Bowel perforation Malnutrition	10.1	10.1
0	39.2	54.2	DM and Nephropathy	0	1	0	0	15	CAPD	LA	10	1	NA	0	0.07	3.7	21.84	88.75	10.2	4.18	10.85	0	0	1	0	1	1	0	1	Peritonitis		3.8	0			14.5
1	41.7	50.4	DM and Nephropathy	0	0	0	0	8.7	CAPD	NA	NA	1	NA	NA	0.35	3.6	22.16	496.53	9.6	6.3	10.88	1	0	1	1	0	0	0	1	non-peritonitis	UF failure	6.9	1	Bowel perforation	14.4	14.4
0	8	29.7	DM and Nephropathy	0	1	0	0	21.7	CAPD	HA	11.5	1	94.5	0	0.37	3.75	68.71	12.92	7.1	5.78	7.05	1	1	1	1	1	1	1	0				0			35.9
0	18.5	33.6	DM and Nephropathy	0	0	1	0	15.1	CAPD	HA	8	1	82.2	0	0.07	4.23	11.06	292.33	9.6	4.78	11.25	1	1	1	1	0	0	0	1	non-peritonitis	unknown		0			33.9
1	41.8	53.6	DM and Nephropathy	1	1	0	0	11.8	CAPD	H	8	1	59.2	0	0	4	101.92	501.05	10.4	4.33	9.63	1	0	1	0	1	1	0	0				1	Malnutrition	50.6	50.6
1	23.7	31.4	CGN	0	1	0	0	7.8	CAPD	NA	NA	1	1342	NA	0	3.33	130.08	439.53	10.3	5.98	8.98	0	0	1	0	0	1	0	0				1	Bowel perforation	2.1	2.1
0	49.5	61.7	CGN	1	0	1	1	12.2	CAPD	H	10.5	1	105	0	0.08	4.08	14.15	499	10	5.1	8.78	1	0	1	1	0	0	0	0				0			25
0	39.5	55.4	DM and Nephropathy	0	1	0	0	15.9	CAPD	HA	8	1	1407.7	0	0	3.74	2.61	477.33	11.3	5.9	11.35	1	0	1	1	0	0	0	0				0			4.5
0	39	52.4	DM and Nephropathy	0	0	0	0	13.5	CAPD	H	8.5	1	1.1	0	0	3.96	4.91	456.45	10	3.78	11	1	0	1	1	0	0	0	0				0			12.9
0	53.4	61.5	CGN	0	1	0	0	8.2	CAPD	HA	8	1	109.9	0	0.37	3.91	25.7	417.55	8.8	5.35	9.43	1	1	1	1	1	0	0	1	Peritonitis		5.4	0			6.7
0	42.4	55.7	CGN	0	1	1	0	13.3	CAPD	H	8	1	186.7	0	0.08	2.99	18.73	678.75	10.6	6.75	9.05	1	0	1	1	1	0	0	0				0			7.9
0	56.9	61.6	DM and Nephropathy	1	0	0	0	4.7	CAPD	LA	8	NA	NA	0	0	4	3.63	216.2	11.2	5.73	9.55	1	0	1	0	0	0	0	0				0			15.9
0	39.3	50.1	CGN	0	1	0	0	10.9	CAPD	HA	8	1	95	0	0.37	3.25	3.5	57.73	8.7	5.05	11.58	1	0	1	0	1	0	1	0				0			26.3
0	20.2	38.8	SLE	0	0	0	0	18.6	CAPD	HA	8	0	0	0	0.05	4.53	10.73	78.3	9.7	4.53	9.28	0	1	1	1	0	1	0	0				0			16.4
0	42.2	52.1	CGN	0	0	0	0	10	CAPD	L	8.8	1	22	0	0.1	3.93	0.51	185.23	9.9	4.43	10.53	1	1	1	1	1	0	1	1	Peritonitis		2.7	0			4.3
0	49.5	63.3	CGN	1	0	0	0	14	CAPD	H	12	1	125	0	0	3.6	50.1	50.98	9.1	4	10.58	1	0	0	0	0	0	0	0				0			8.8
0	30	43.3	CGN	0	1	0	0	13.3	CAPD	HA	11.2	1	103.1	0	0.08	3.91	40.25	610.7	10.4	5.38	8.48	1	1	1	1	0	0	0	0				0			6.1
0	34.3	47.1	CGN	0	0	0	0	12.8	CAPD	H	14.1	1	110.4	0	0.16	3.63	2.18	358.73	10.3	4.03	12.15	1	0	1	0	0	0	1	0				0			12
0	37.9	49.2	CGN	0	1	0	0	11.3	CAPD	H	13.2	1	88.3	0	0.09	4.05	2	1079.5	8.9	5.33	11.28	1	1	1	0	0	0	0	0				0			11.9
